# Supplementary material for: Disparities in Cardiovascular Research Output and Disease Outcomes among High-, Middle- and Low-Income Countries – An Analysis of Global Cardiovascular Publications over the Last Decade (2008–2017)
Source: Glob Heart. 2021 Jan 18;16(1):4. doi: 10.5334/gh.815 (PMC7845477; doi:10.5334/gh.815)
Supplement: Appendix I. — List of International Classification of Diseases (ICD) codes mapped to the Global Burden of Disease cause list for causes of death. [file gh-16-1-815-s9.xlsx]

## Sheet: Sheet1
List of International Classification of Diseases (ICD) codes mapped to the Global Burden of Disease cause list for causes of death
Cause	ICD10	ICD9
Cardiovascular diseases	B33.2, G45-G46.8, I01-I01.9, I02.0, I05-I09.9, I11-I11.9, I20-I25.9, I28-I28.8, I30-I31.1, I31.8-I37.8, I38-I41.9, I42.1-I42.8, I43-I43.9, I47-I48.9, I51.0-I51.4, I60-I63.9, I65-I66.9, I67.0-I67.3, I67.5-I67.6, I68.0-I68.2, I69.0-I69.3, I70.2-I70.8, I71-I73.9, I77-I83.9, I86-I89.0, I89.9, I98, K75.1	036.4, 391-391.9, 392.0, 393-398.9, 402-402.9, 410-414.9, 417-417.9, 420-423, 423.1-423.9, 424.0-424.9, 425.0-425.3, 425.5, 425.7-425.8, 427-427.3, 427.6-427.8, 429.0, 430-435.9, 437.0-437.2, 437.5-437.8, 440.2, 440.4, 441-443.9, 447-454.9, 456, 456.3-457, 457.1, 457.8-457.9, 459, 459.1-459.3
Rheumatic heart disease	I01-I01.9, I02.0, I05-I09.9	391-391.9, 392.0, 393-398.9
Ischemic heart disease	I20-I25.9	410-414.9
Stroke	G45-G46.8, I60-I63.9, I65-I66.9, I67.0-I67.3, I67.5-I67.6, I68.1-I68.2, I69.0-I69.3	430-435.9, 437.0-437.2, 437.5-437.8
Ischemic stroke	G45-G46.8, I63-I63.9, I65-I66.9, I67.2-I67.3, I67.5-I67.6, I69.3	433-435.9, 437.0-437.1, 437.5-437.8
Intracerebral hemorrhage	I61-I62, I62.1-I62.9, I68.1-I68.2, I69.1-I69.2	431-432.9, 437.2
Subarachnoid hemorrhage	I60-I60.9, I62.0, I67.0-I67.1, I69.0	430-430.9
Hypertensive heart disease	I11-I11.9	402-402.9
Non-rheumatic valvular heart disease	I34-I37.8	424.0-424.3, 424.8
Non-rheumatic calcific aortic valve disease	I35-I35.9	424.1
Non-rheumatic degenerative mitral valve disease	I34-I34.9	424.0
Other non-rheumatic valve diseases	I36-I37.8	424.2-424.3, 424.8
Cardiomyopathy and myocarditis	B33.2, I40-I41.9, I42.1-I42.8, I43-I43.9, I51.4	422-422.9, 425.0-425.3, 425.5, 425.7-425.8, 429.0
Myocarditis	B33.2, I40-I41.9, I51.4	422-422.9
Alcoholic cardiomyopathy	I42.6	425.5
Other cardiomyopathy	I42.1-I42.5, I42.7-I42.8, I43-I43.9	425.0-425.3, 425.7-425.8, 429.0
Atrial fibrillation and flutter	I48-I48.9	427.3
Aortic aneurysm	I71-I71.9	441-441.9
Peripheral artery disease	I70.2-I70.8, I73-I73.9	440.2, 440.4, 443.0-443.9
Endocarditis	I33-I33.9, I38-I39.9	421-421.9, 424.4-424.5, 424.9
Other cardiovascular and circulatory diseases	I28-I28.8, I30-I31.1, I31.8-I32.8, I47-I47.9, I51.0-I51.3, I68.0, I72-I72.9, I77-I83.9, I86-I89.0, I89.9, I98, K75.1	036.4, 417-417.9, 420-420.9, 423, 423.1-423.9, 427-427.2, 427.6-427.8, 442-443, 447-454.9, 456, 456.3-457, 457.1, 457.8-457.9, 459, 459.1-459.3
